# Supplementary material for: PhyloM: A Computer Program for Phylogenetic Inference from Measurement or Binary Data, with Bootstrapping
Source: Life (Basel). 2022 May 11;12(5):719. doi: 10.3390/life12050719 (PMC9144053; doi:10.3390/life12050719)
Supplement: Supplementary file 1 [file life-12-00719-s001.zip]

Archive with 1 entries (1 files):
- life-1669036-SI.xlsx
