# Supplementary material for: PhyloM: A Computer Program for Phylogenetic Inference from Measurement or Binary Data, with Bootstrapping
Source: Life (Basel). 2022 May 11;12(5):719. doi: 10.3390/life12050719 (PMC9144053; doi:10.3390/life12050719)
Supplement: Supplementary file 1 [file life-12-00719-s001.zip › life-1669036-SI.xlsx]

## Sheet: Sheet1
Species/Strains*	neg control	dextrin	D-maltose	D-Trehalose	D-Cellobiose	Gentiobiose	Sucrose	D-Turanose	Stachyose	Pos control	pH6	pH5	D-Raffinose	a-D-lactose	D-melibiose	b-methyl-D-Glucoside	D-Salicin	N-Acetyl-D-Glucosamine	N-Acetyl-b-D-Mannosamine	N-Acetyl-D-Galactosamine	N-Acetyl-Neuraminic Acid	1% NaCl	4% NaCl	8% NaCl	a-D-Glucose	D-Mannose	D-Fructose	D-Galactose	3-Methyl Glucose	D-Fucose	L-Fucose	L-Rhamnose	Inosine	1% Sodium Lactate	Fusidic Acid	D-Serine	D-Sorbitol	D-Mannitol	D-Arabitol	myo-Inositol	Glycerol	D-Glucose-6-PO4	D-Fructose-6-PO4	D-Aspartic Acid	D-Serine	Troleandomycin	Rifamycin SV	Minocycline	Gelatin
Chromobacterium amazonense DSM 26508T (MKCR000000000)	0	70.5	49	131.5	58	57	42.5	65	48.5	197	160	-27.5	40.5	31	55.5	41.5	73.5	146	67.5	44.5	39.5	154	-73.5	-70	128.5	24	147.5	54	52.5	45	53.5	39.5	130.5	146	-63.5	-69	19	48.5	87.5	53	117.5	142.5	136.5	46	-91.5	-68.5	172	-63	87.5
Chromobacterium aquaticum DSM 19852T (JAJOHW000000000)	0	16.25	15.5	80.5	32.25	26	7	41.25	27	155.5	149.75	-86.5	2	15.5	33.75	40.5	56	67.5	46.75	26.5	39.75	129.75	-62.25	-105	77	32.25	82	38	24.75	49.5	43	32	50.25	135.75	-96.75	-103.75	-8.5	26.25	50.75	74	73.75	56.5	75.25	58.25	114	75.5	159.25	-94.75	95.25
Chromobacterium sinusclupearum MWU13-2610T (PPTF00000000)	0	102.33	36.33	129.33	54	54.33	40.33	59.33	60	175.33	155.67	-4.33	28	30	70.67	78.67	106.67	128.33	110.67	64.33	64.33	113.67	-75.33	-76	136.33	116.33	118.33	91	89.33	85.33	92.33	84.67	120.67	123	-36.67	-73	-2	53.67	102.33	81.33	127	123.33	116.67	93	127.67	-67.33	178	-67	143.33
Chromobacterium alticapitis MWU14-2602T (PQWB00000000)	0	81	122.5	135.5	35.5	35	23	36.5	27.5	142	118.5	-79.5	3.5	42.5	62	63	66.5	85.5	74	50	43	31.5	-77	-79.5	123	47	132.5	69	20.5	73	76.5	65.5	97.5	93.5	-71.5	-79.5	-1	59	82.5	68.5	89	143	124.5	83	-83	0.5	144.5	-71.5	109.5
Chromobacterium subtsugae MWU 2387 (MQZZ00000000)	0	63	-11	23	27	0	-1	-4	5	145	110	-16	-10	32	37	30	22	19	16	27	0	24	-84	-83	29	8	13	31	32	36	32	32	-3	88	-58	-84	-12	28	-2	27	45	29	44	37	57	75	152	-71	101
Chromobacterium subtsugae PRAA4-1T (JYKA00000000)	0	40	16.5	32	38.5	16.5	11	18	8	93	76	-78	9.5	24	42.5	48	45.5	28.5	57.5	34	32.5	-3.5	-132	-133.5	33.5	30	46	19.5	43.5	52	33	29	40.5	57.5	-124.5	-131.5	9	40.5	41	26.5	83	63	55.5	70.5	64.5	14	99.5	-123	51.5
Chromobacterium vaccinii MWU 205T (JZJL00000000)	0	57.5	5	59.5	41	14.5	7.5	13	24.5	143	107	-21	3.5	36.5	56	60	55.5	57	73	39	40	31	-77	-78.5	58.5	68	51.5	48.5	49	69.5	53.5	45.5	34.5	112.5	-69.5	-76.5	7.5	46.5	5.5	46	94.5	79.5	69.5	79.5	111	77	148.5	-68.5	105.5
Chromobacterium vaccinii MWU 328 (JZJJ00000000)	0	48.8	12.8	126.6	24.8	27.6	18.6	30	32.6	199.6	194.6	-24.8	18.8	12	33.4	19.4	24.8	99	51	14.4	24.2	123.4	-60.2	-61.6	126.8	71.2	90.2	32.2	28.8	56	52.8	28	75.4	176.4	-51.2	-58.2	9.8	20.6	29.6	27	108.2	121.4	105.2	48.6	86.6	165.4	213.6	-51.4	112.4
Chromobacterium violaceum ATCC 12472T (NC_005085)	0	95	28	56	44	15	34	12	23	151	101	-70	14	71	79	62	48	73	75	53	28	24	-66	-73	54	89	60	67	78	56	53	44	30	77	-65	-67	5	63	27	45	50	70	38	88	122	-60	165	-59	116
Aquitalea palustris MWU14-2217T (RFAR00000000)	0	38.5	11.5	76	32	39.5	12.5	47.5	17	130	109	16	11	18	30.5	29	46	82.5	50	35.5	23	61.5	-22	-13.5	95	42	91.5	44.5	30	58.5	42.5	27.5	19	109.5	-17	-17.5	93.5	98.5	97.5	96.5	64	34.5	62	9.5	56.5	-14.5	124.5	-15	-10
Quorum Sensing Mutants
Chromobacterium violaceum 12472W (N/A)	0	81	29	64	42	27	17	20	29	162	148	-73	10	59	64	61	70	65	67	35	52	42	-86	-90	47	96	57	90	71	113	102	83	50	148	-80	-87	12	65	98	111	107	82	73	125	124	-40	167	-78	124
Chromobacterium vaccinii MWU205W (N/A)	0	82	43	83	47	21	16	-1	18	97	82	-55	14	57	87	93	87	80	92	47	49	23	-93	-98	81	95	74	62	73	94	56	39	63	92	-88	-93	8	61	50	74	116	103	99	114	131	89	117	-87	71
Chromobacterium vaccinii MWU328W (N/A)	0	83	14	105	43	27	29	22	45	122	107	-58	16	50	62	74	47	92	86	18	42	31	-105	-110	76	97	85	14	-5	76	30	10	78	103	-96	-104	23	67	79	44	110	111	107	108	122	91	131	-96	28
* GenBqank Accession Numbers in parentheses
[truncated: 47 more columns]
